# Supplementary material for: Art appreciation model design based on improved PageRank and ECA-ResNeXt50 algorithm
Source: PeerJ Comput Sci. 2023 Dec 19;9:e1734. doi: 10.7717/peerj-cs.1734 (PMC10773910; doi:10.7717/peerj-cs.1734)
Supplement: Supplemental Information 1 — The data set and code for the article can be viewed in the zip package. [file peerj-cs-09-1734-s001.zip]

Archive with 20 entries (18 files):
- An Improved PageRank Algorithm for Art appreciation model Design/
- __MACOSX/._An Improved PageRank Algorithm for Art appreciation model Design
- An Improved PageRank Algorithm for Art appreciation model Design/.DS_Store
- __MACOSX/An Improved PageRank Algorithm for Art appreciation model Design/._.DS_Store
- An Improved PageRank Algorithm for Art appreciation model Design/code/
- __MACOSX/An Improved PageRank Algorithm for Art appreciation model Design/._code
- An Improved PageRank Algorithm for Art appreciation model Design/code/table.cpp
- __MACOSX/An Improved PageRank Algorithm for Art appreciation model Design/code/._table.cpp
- An Improved PageRank Algorithm for Art appreciation model Design/code/Makefile
- __MACOSX/An Improved PageRank Algorithm for Art appreciation model Design/code/._Makefile
- An Improved PageRank Algorithm for Art appreciation model Design/code/pagerank.cpp
- __MACOSX/An Improved PageRank Algorithm for Art appreciation model Design/code/._pagerank.cpp
- An Improved PageRank Algorithm for Art appreciation model Design/code/pagerank_test.py
- __MACOSX/An Improved PageRank Algorithm for Art appreciation model Design/code/._pagerank_test.py
- An Improved PageRank Algorithm for Art appreciation model Design/code/utils.py
- __MACOSX/An Improved PageRank Algorithm for Art appreciation model Design/code/._utils.py
- An Improved PageRank Algorithm for Art appreciation model Design/code/table.h
- __MACOSX/An Improved PageRank Algorithm for Art appreciation model Design/code/._table.h
- An Improved PageRank Algorithm for Art appreciation model Design/code/pageRank.py
- __MACOSX/An Improved PageRank Algorithm for Art appreciation model Design/code/._pageRank.py
