# Supplementary material for: Art appreciation model design based on improved PageRank and ECA-ResNeXt50 algorithm
Source: PeerJ Comput Sci. 2023 Dec 19;9:e1734. doi: 10.7717/peerj-cs.1734 (PMC10773910; doi:10.7717/peerj-cs.1734)
Supplement: Supplemental Information 1 — The data set and code for the article can be viewed in the zip package. [file peerj-cs-09-1734-s001.zip › An Improved PageRank Algorithm for Art appreciation model Design/code/table.cpp]

#include <iostream>
#include <fstream>
#include <sstream>
#include <algorithm>
#include <vector>
#include <map>
#include <math.h>
#include <string>
#include <cstring>
#include <limits>

#include "table.h"

void Table::reset() {
    num_outgoing.clear();
    rows.clear();
    nodes_to_idx.clear();
    idx_to_nodes.clear();
    pr.clear();
}

Table::Table(double a, double c, size_t i, bool t, bool n, string d)
    : trace(t),
      alpha(a),
      convergence(c),
      max_iterations(i),
      delim(d),
      numeric(n) {
}

void Table::reserve(size_t size) {
    num_outgoing.reserve(size);
    rows.reserve(size);
}

const size_t Table::get_num_rows() {
    return rows.size();
}

void Table::set_num_rows(size_t num_rows) {
    num_outgoing.resize(num_rows);
    rows.resize(num_rows);
}

const void Table::error(const char *p,const char *p2) {
    cerr << p <<  ' ' << p2 <<  '\n';
    exit(1);
}

const double Table::get_alpha() {
    return alpha;
}

void Table::set_alpha(double a) {
    alpha = a;
}

const unsigned long Table::get_max_iterations() {
    return max_iterations;
}

void Table::set_max_iterations(unsigned long i) {
    max_iterations = i;
}

const double Table::get_convergence() {
    return convergence;
}

void Table::set_convergence(double c) {
    convergence = c;
}

const vector<double>& Table::get_pagerank() {
    return pr;
}

const string Table::get_node_name(size_t index) {
    if (numeric) {
        stringstream s;
        s << index;
        return s.str();
    } else {
        return idx_to_nodes[index];
    }
}

const map<size_t, string>& Table::get_mapping() {
    return idx_to_nodes;
}

const bool Table::get_trace() {
    return trace;
}

void Table::set_trace(bool t) {
    trace = t;
}

const bool Table::get_numeric() {
    return numeric;
}

void Table::set_numeric(bool n) {
    numeric = n;
}

const string Table::get_delim() {
    return delim;
}

void Table::set_delim(string d) {
    delim = d;
}

/*
 * From a blog post at: http://bit.ly/1QQ3hv
 */
void Table::trim(string &str) {

    size_t startpos = str.find_first_not_of(" \t");

    if (string::npos == startpos) {
        str = "";
    } else {
        str = str.substr(startpos, str.find_last_not_of(" \t") - startpos + 1);
    }
}

size_t Table::insert_mapping(const string &key) {

    size_t index = 0;
    map<string, size_t>::const_iterator i = nodes_to_idx.find(key);
    if (i != nodes_to_idx.end()) {
        index = i->second;
    } else {
        index = nodes_to_idx.size();
        nodes_to_idx.insert(pair<string, size_t>(key, index));
        idx_to_nodes.insert(pair<size_t, string>(index, key));;
    }

    return index;
}

int Table::read_file(const string &filename) {

    pair<map<string, size_t>::iterator, bool> ret;

    reset();
    
    istream *infile;

    if (filename.empty()) {
      infile = &cin;
    } else {
      infile = new ifstream(filename.c_str());
      if (!infile) {
          error("Cannot open file", filename.c_str());
      }
    }
    
    size_t delim_len = delim.length();
    size_t linenum = 0;
    string line; // current line
    while (getline(*infile, line)) {
        string from, to; // from and to fields
        size_t from_idx, to_idx; // indices of from and to nodes
        size_t pos = line.find(delim);
        if (pos != string::npos) {
            from = line.substr(0, pos);
            trim(from);
            if (!numeric) {
                from_idx = insert_mapping(from);
            } else {
                from_idx = strtol(from.c_str(), NULL, 10);
            }
            to = line.substr(pos + delim_len);
            trim(to);
            if (!numeric) {
                to_idx = insert_mapping(to);
            } else {
                to_idx = strtol(to.c_str(), NULL, 10);
            }
            add_arc(from_idx, to_idx);
        }

        linenum++;
        if (linenum && ((linenum % 100000) == 0)) {
            cerr << "read " << linenum << " lines, "
                 << rows.size() << " vertices" << endl;
        }

        from.clear();
        to.clear();
        line.clear();
    }

    cerr << "read " << linenum << " lines, "
         << rows.size() << " vertices" << endl;

    nodes_to_idx.clear();

    if (infile != &cin) {
        delete infile;
    }
    reserve(idx_to_nodes.size());
    
    return 0;
}

/*
 * Taken from: M. H. Austern, "Why You Shouldn't Use set - and What You Should
 * Use Instead", C++ Report 12:4, April 2000.
 */
template <class Vector, class T>
bool Table::insert_into_vector(Vector& v, const T& t) {
    typename Vector::iterator i = lower_bound(v.begin(), v.end(), t);
    if (i == v.end() || t < *i) {
        v.insert(i, t);
        return true;
    } else {
        return false;
    }
}

bool Table::add_arc(size_t from, size_t to) {

    bool ret = false;
    size_t max_dim = max(from, to);
    if (trace) {
        cout << "checking to add " << from << " => " << to << endl;
    }
    if (rows.size() <= max_dim) {
        max_dim = max_dim + 1;
        if (trace) {
            cout << "resizing rows from " << rows.size() << " to "
                 << max_dim << endl;
        }
        rows.resize(max_dim);
        if (num_outgoing.size() <= max_dim) {
            num_outgoing.resize(max_dim);
        }
    }

    ret = insert_into_vector(rows[to], from);

    if (ret) {
        num_outgoing[from]++;
        if (trace) {
            cout << "added " << from << " => " << to << endl;
        }
    }

    return ret;
}

void Table::pagerank() {

    vector<size_t>::iterator ci; // current incoming
    double diff = 1;
    size_t i;
    double sum_pr; // sum of current pagerank vector elements
    double dangling_pr; // sum of current pagerank vector elements for dangling
    			// nodes
    unsigned long num_iterations = 0;
    vector<double> old_pr;

    size_t num_rows = rows.size();
    
    if (num_rows == 0) {
        return;
    }
    
    pr.resize(num_rows);

    pr[0] = 1;

    if (trace) {
        print_pagerank();
    }
    
    while (diff > convergence && num_iterations < max_iterations) {

        sum_pr = 0;
        dangling_pr = 0;
        
        for (size_t k = 0; k < pr.size(); k++) {
            double cpr = pr[k];
            sum_pr += cpr;
            if (num_outgoing[k] == 0) {
                dangling_pr += cpr;
            }
        }

        if (num_iterations == 0) {
            old_pr = pr;
        } else {
            /* Normalize so that we start with sum equal to one */
            for (i = 0; i < pr.size(); i++) {
                old_pr[i] = pr[i] / sum_pr;
            }
        }

        /*
         * After normalisation the elements of the pagerank vector sum
         * to one
         */
        sum_pr = 1;
        
        /* An element of the A x I vector; all elements are identical */
        double one_Av = alpha * dangling_pr / num_rows;

        /* An element of the 1 x I vector; all elements are identical */
        double one_Iv = (1 - alpha) * sum_pr / num_rows;

        /* The difference to be checked for convergence */
        diff = 0;
        for (i = 0; i < num_rows; i++) {
            /* The corresponding element of the H multiplication */
            double h = 0.0;
            for (ci = rows[i].begin(); ci != rows[i].end(); ci++) {
                /* The current element of the H vector */
                double h_v = (num_outgoing[*ci])
                    ? 1.0 / num_outgoing[*ci]
                    : 0.0;
                if (num_iterations == 0 && trace) {
                    cout << "h[" << i << "," << *ci << "]=" << h_v << endl;
                }
                h += h_v * old_pr[*ci];
            }
            h *= alpha;
            pr[i] = h + one_Av + one_Iv;
            diff += fabs(pr[i] - old_pr[i]);
        }
        num_iterations++;
        if (trace) {
            cout << num_iterations << ": ";
            print_pagerank();
        }
    }
    
}

const void Table::print_params(ostream& out) {
    out << "alpha = " << alpha << " convergence = " << convergence
        << " max_iterations = " << max_iterations
        << " numeric = " << numeric
        << " delimiter = '" << delim << "'" << endl;
}

const void Table::print_table() {
    vector< vector<size_t> >::iterator cr;
    vector<size_t>::iterator cc; // current column

    size_t i = 0;
    for (cr = rows.begin(); cr != rows.end(); cr++) {
        cout << i << ":[ ";
        for (cc = cr->begin(); cc != cr->end(); cc++) {
            if (numeric) {
                cout << *cc << " ";
            } else {
                cout << idx_to_nodes[*cc] << " ";
            }
        }
        cout << "]" << endl;
        i++;
    }
}

const void Table::print_outgoing() {
    vector<size_t>::iterator cn;

    cout << "[ ";
    for (cn = num_outgoing.begin(); cn != num_outgoing.end(); cn++) {
        cout << *cn << " ";
    }
    cout << "]" << endl;

}

const void Table::print_pagerank() {

    vector<double>::iterator cr;
    double sum = 0;

    cout.precision(numeric_limits<double>::digits10);
    
    cout << "(" << pr.size() << ") " << "[ ";
    for (cr = pr.begin(); cr != pr.end(); cr++) {
        cout << *cr << " ";
        sum += *cr;
        cout << "s = " << sum << " ";
    }
    cout << "] "<< sum << endl;
}

const void Table::print_pagerank_v() {

    size_t i;
    size_t num_rows = pr.size();
    double sum = 0;
    
    cout.precision(numeric_limits<double>::digits10);

    for (i = 0; i < num_rows; i++) {
        if (!numeric) {
            cout << idx_to_nodes[i] << " = " << pr[i] << endl;
        } else {
            cout << i << " = " << pr[i] << endl;
        }
        sum += pr[i];
    }
    cerr << "s = " << sum << " " << endl;
}
