# Supplementary material for: Art appreciation model design based on improved PageRank and ECA-ResNeXt50 algorithm
Source: PeerJ Comput Sci. 2023 Dec 19;9:e1734. doi: 10.7717/peerj-cs.1734 (PMC10773910; doi:10.7717/peerj-cs.1734)
Supplement: Supplemental Information 1 — The data set and code for the article can be viewed in the zip package. [file peerj-cs-09-1734-s001.zip › An Improved PageRank Algorithm for Art appreciation model Design/code/Makefile]

pagerank: pagerank.cpp table.cpp table.h
	g++ -O3 -Wall -o pagerank pagerank.cpp table.cpp 
