# Supplementary material for: Art appreciation model design based on improved PageRank and ECA-ResNeXt50 algorithm
Source: PeerJ Comput Sci. 2023 Dec 19;9:e1734. doi: 10.7717/peerj-cs.1734 (PMC10773910; doi:10.7717/peerj-cs.1734)
Supplement: Supplemental Information 1 — The data set and code for the article can be viewed in the zip package. [file peerj-cs-09-1734-s001.zip › An Improved PageRank Algorithm for Art appreciation model Design/code/pagerank.cpp]

#include <iostream>
#include <vector>
#include <cstring>
#include <cstdlib>

using namespace std;

#include "table.h"

const char *TRACE_ARG = "-t";
const char *NUMERIC_ARG = "-n";
const char *ALPHA_ARG = "-a";
const char *CONVERGENCE_ARG = "-c";
const char *SIZE_ARG = "-s";
const char *DELIM_ARG = "-d";
const char *ITER_ARG = "-m";

void usage() {
    cerr << "pagerank [-tn] [-a alpha ] [-s size] [-d delim] "
         << "[-m max_iterations] <graph_file>" << endl
         << " -t enable tracing " << endl
         << " -n treat graph file as numeric; i.e. input comprises "
         << "integer vertex names" << endl
         << " -a alpha" << endl
         << "    the dumping factor " << endl
         << " -c convergence" << endl
         << "    the convergence criterion " << endl
         << " -s size" << endl
         << "    hint for internal tables " << endl
         << " -d delim" << endl
         << "    delimiter for separating vertex names in each input"
         << "line " << endl
         << " -m max_iterations" << endl
         << "    maximum number of iterations to perform" << endl;
}

int check_inc(int i, int max) {
    if (i == max) {
        usage();
        exit(1);
    }
    return i + 1;
}

int main(int argc, char **argv) {

    Table t;
    char *endptr;
    string input = "stdin";

    int i = 1;
    while (i < argc) {
        if (!strcmp(argv[i], TRACE_ARG)) {
            t.set_trace(true);
        } else if (!strcmp(argv[i], NUMERIC_ARG)) {
            t.set_numeric(true);
        } else if (!strcmp(argv[i], ALPHA_ARG)) {
            i = check_inc(i, argc);
            double alpha = strtod(argv[i], &endptr);
            if ((alpha == 0 || alpha > 1) && endptr) {
                cerr << "Invalid alpha argument" << endl;
                exit(1);
            }
            t.set_alpha(alpha);
        } else if (!strcmp(argv[i], CONVERGENCE_ARG)) {
            i = check_inc(i, argc);
            double convergence = strtod(argv[i], &endptr);
            if (convergence == 0 && endptr) {
                cerr << "Invalid convergence argument" << endl;
                exit(1);
            }
            t.set_convergence(convergence);
        } else if (!strcmp(argv[i], SIZE_ARG)) {
            i = check_inc(i, argc);
            size_t size = strtol(argv[i], &endptr, 10);
            if (size == 0 && endptr) {
                cerr << "Invalid size argument" << endl;
                exit(1);
            }
            t.set_num_rows(size);
        } else if (!strcmp(argv[i], ITER_ARG)) {
            i = check_inc(i, argc);
            size_t iterations = strtol(argv[i], &endptr, 10);
            if (iterations == 0 && endptr) {
                cerr << "Invalid iterations argument" << endl;
                exit(1);
            }
            t.set_max_iterations(iterations);
        } else if (!strcmp(argv[i], DELIM_ARG)) {
            i = check_inc(i, argc);
            t.set_delim(argv[i]);
        } else if (i == argc-1) {
            input = argv[i];
        } else {
            usage();
            exit(1);
        }
        i++;
    }

    t.print_params(cerr);
    cerr << "Reading input from " << input << "..." << endl;
    if (!strcmp(input.c_str(), "stdin")) {
            t.read_file("");
    } else {
        t.read_file(input);
    }
    cerr << "Calculating pagerank..." << endl;
    t.pagerank();
    cerr << "Done calculating!" << endl;
    t.print_pagerank_v();
}
