# Supplementary material for: Art appreciation model design based on improved PageRank and ECA-ResNeXt50 algorithm
Source: PeerJ Comput Sci. 2023 Dec 19;9:e1734. doi: 10.7717/peerj-cs.1734 (PMC10773910; doi:10.7717/peerj-cs.1734)
Supplement: Supplemental Information 1 — The data set and code for the article can be viewed in the zip package. [file peerj-cs-09-1734-s001.zip › An Improved PageRank Algorithm for Art appreciation model Design/code/pagerank_test.py]

import sys
from pageRank import pageRank

links = [[]]

def read_file(filename):
    f = open(filename, 'r')
    for line in f:
        (frm, to) = map(int, line.split(" "))
        extend = max(frm - len(links), to - len(links)) + 1
        for i in range(extend):
            links.append([])
        links[frm].append(to)
    f.close()

read_file(sys.argv[1])

pr =  pageRank(links, alpha=0.85, convergence=0.00001, checkSteps=10)
sum = 0
for i in range(len(pr)):
    print i, "=", pr[i]
    sum = sum + pr[i]
print "s = " + str(sum)
