# Supplementary material for: Art appreciation model design based on improved PageRank and ECA-ResNeXt50 algorithm
Source: PeerJ Comput Sci. 2023 Dec 19;9:e1734. doi: 10.7717/peerj-cs.1734 (PMC10773910; doi:10.7717/peerj-cs.1734)
Supplement: Supplemental Information 1 — The data set and code for the article can be viewed in the zip package. [file peerj-cs-09-1734-s001.zip › An Improved PageRank Algorithm for Art appreciation model Design/code/utils.py]

import re, sys, math, random, csv, types, networkx as nx
from collections import defaultdict

def parse(filename, isDirected):
    reader = csv.reader(open(filename, 'r'), delimiter=',')
    data = [row for row in reader]

    print "Reading and parsing the data into memory..."
    if isDirected:
        return parse_directed(data)
    else:
        return parse_undirected(data)

def parse_undirected(data):
    G = nx.Graph()
    nodes = set([row[0] for row in data])
    edges = [(row[0], row[2]) for row in data]

    num_nodes = len(nodes)
    rank = 1/float(num_nodes)
    G.add_nodes_from(nodes, rank=rank)
    G.add_edges_from(edges)

    return G

def parse_directed(data):
    DG = nx.DiGraph()

    for i, row in enumerate(data):

        node_a = format_key(row[0])
        node_b = format_key(row[2])
        val_a = digits(row[1])
        val_b = digits(row[3])

        DG.add_edge(node_a, node_b)
        if val_a >= val_b:
            DG.add_path([node_a, node_b])
        else:
            DG.add_path([node_b, node_a])

    return DG

def digits(val):
    return int(re.sub("\D", "", val))

def format_key(key):
    key = key.strip() 
    if key.startswith('"') and key.endswith('"'):
        key = key[1:-1]
    return key 


def print_results(f, method, results):
    print method
