# Supplementary material for: Art appreciation model design based on improved PageRank and ECA-ResNeXt50 algorithm
Source: PeerJ Comput Sci. 2023 Dec 19;9:e1734. doi: 10.7717/peerj-cs.1734 (PMC10773910; doi:10.7717/peerj-cs.1734)
Supplement: Supplemental Information 1 — The data set and code for the article can be viewed in the zip package. [file peerj-cs-09-1734-s001.zip › An Improved PageRank Algorithm for Art appreciation model Design/code/table.h]

#include <vector>
#include <set>
#include <map>
#include <string>
#include <list>

using namespace std;

const double DEFAULT_ALPHA = 0.85;
const double DEFAULT_CONVERGENCE = 0.00001;
const unsigned long DEFAULT_MAX_ITERATIONS = 10000;
const bool DEFAULT_NUMERIC = false;
const string DEFAULT_DELIM = " => ";

/*
 * A PageRank calculator. It is responsible for reading data, performing
 * the algorithmic calculations, and outputing the results.
 *
 * The calculations are carried out in a straightforward
 * implementation of the algorithm description given in the American
 * Mathematical Society's Feature Column "How Google Finds Your Needle in
 * the Web's Haystack", by David Austing:
 * http://www.ams.org/samplings/feature-column/fcarc-pagerank
 */
class Table {
private:

    bool trace; // enabling tracing output
    double alpha; // the pagerank damping factor
    double convergence;
    unsigned long max_iterations;
    string delim;
    bool numeric; // input graph has numeric, zero-based indexed vertices
    vector<size_t> num_outgoing; // number of outgoing links per column
    vector< vector<size_t> > rows; // the rowns of the hyperlink matrix
    map<string, size_t> nodes_to_idx; // mapping from string node IDs to numeric
    map<size_t, string> idx_to_nodes; // mapping from numeric node IDs to string
    vector<double> pr; // the pagerank table

    /*
     * Trims leading and trailing \t and " " characters from str.
     */
    void trim(string &str);
    template <class Vector, class T> bool insert_into_vector(Vector& v,
                                                             const T& t);

    /*
     * Clears all internal data structures so that the table can be used
     * for new input and calculations.
     */
    void reset();
    
    /*
     * Adds a mapping from a node string ID (key) to a numeric one to the
     * internal mapping tables.
     *
     * Returns the mapped value of the node; if the node has already
     * been mapped, the already mapped index.
     */
    size_t insert_mapping(const string &key);

    /*
     * Adds an arc to the hyperlink matrix between from and to.
     */
    bool add_arc(size_t from, size_t to);
    
public:
    Table(double a = DEFAULT_ALPHA, double c = DEFAULT_CONVERGENCE,
          size_t i = DEFAULT_MAX_ITERATIONS, bool t = false,
          bool n = DEFAULT_NUMERIC,
          string d = DEFAULT_DELIM);
    
    /*
     * Reserves space for the internal tables used for the PageRank calculation.
     * It is not necessary to call the method; space will be reserved as needed;
     * however, if the size of the internal tables is known beforehand and is
     * used to initialise them, all space will be allocated at the method call
     * (instead of during calculations) resulting in faster operation.
     *
     * The size parameter passed refers to the number of rows of the link
     * matrix.
     */
    void reserve(size_t size);

    /*
     * Returns the number of rows of the link matrix.
     */
    const size_t get_num_rows();

    /*
     * Sets the number of rows of the link matrix.
     */
    void set_num_rows(size_t num_rows);

    const void error(const char *p,const char *p2 = "");

    /*
     * Reads the graph described in filename.
     */
    int read_file(const string &filename);

    /*
     * Calculates the pagerank of the hyperlink matrix.
     */
    void pagerank();

    /*
     * Returns the pagerank vector of the hyperlink matrix.
     */
    const vector<double>& get_pagerank();

    /*
     * Returns the name of the node with the given index. If the nodes are
     * numeric the name is the string representation of the number. If the
     * nodes are not numeric, the name is the original node name as it was
     * input from read_file(string&)
     */
    const string get_node_name(size_t index);

    const map<size_t, string>& get_mapping();
    
    /*
     * Returns the pagerank damping factor.
     */
    const double get_alpha();

    /*
     * Sets the pagerank damping factor.
     */
    void set_alpha(double a);

    /*
     * Returns the maximum number of iterations that the pagerank algorithm
     * will perform.
     */
    const unsigned long get_max_iterations();

    /*
     * Sets the maximum number of iterations that the pagerank algorithm
     * will perform.
     */
    void set_max_iterations(unsigned long i);

    /*
     * Returns the value that is used to determine convergence of the
     * pagerank calculation algorithm.
     */
    const double get_convergence();

    /*
     * Sets the value that is used to determine convergence of the
     * pagerank calculation algorithm.
     */
    void set_convergence(double c);

    /*
     * Returns true when tracing output is enabled, false otherwise.
     */
    const bool get_trace();

    /*
     * Sets tracing output.
     */
    void set_trace(bool t);

    /*
     * Returns true if the graph data to be read by read_file(sting) are in
     * numeric form (e.g., integer values starting from zero) or in string form.
     */
    const bool get_numeric();

    /*
     * Specifies whether the graph data to be read by read_file(sting)
     * are in numeric form (e.g., integer values starting from zero)
     * or in string form.
     */
    void set_numeric(bool n);

    /*
     * Returns the delimeter used in the graph data file. The data
     * file is composed of lines with the following format:
     * <from><delim><to>
     * where from and to are the two graph vertices (can be either strings or
     * integers) and delim is the delimiter.
     */
    const string get_delim();

    /*
     * Sets the delimited to be used for reading the graph data file.
     */
    void set_delim(string d);

    /*
     * Outputs the parameters of the pagerank algorithm to the
     * given output stream. The parameters are:
     * - the damping factor (alpha)
     * - the convergence criterion (convergence)
     * - the maximum number of iterations (max iterations)
     * - whether numeric or string input is expected (numeric)
     * - the delimiter for separating the two vertices in each line of the
     *   input file (delim)
     */
    const void print_params(ostream &out);

    /*
     * Outputs the hyperlink table.
     */
    const void print_table();

    /*
     * Outputs the number of outgoing links for each vertex of the
     * hyperlink table.
     */
    const void print_outgoing();

    /*
     * Prints the pagerank vector to cout. The output format is a
     * series of lines:
     * <node> = <pagerank value> followed by a line:
     * s = <sum> where <sum> is the sum of the pagerank values, which
     * should be equal to one.
     */
    const void print_pagerank();

    /*
     * Outputs the pageranks vector in a more verbose way than print_pagerank():
     * it substitutes string vertex names for numeric IDs, if available,
     * and also outputs the index number of each vector, starting from zero.
     */
    const void print_pagerank_v();
};
